# Supplementary material for: Population Genetic Structure and Origins of Native Hawaiians in the Multiethnic Cohort Study
Source: PLoS One. 2012 Nov 7;7(11):e47881. doi: 10.1371/journal.pone.0047881 (PMC3492381; doi:10.1371/journal.pone.0047881)
Supplement: Table S1 — Sample information for GWAS and mitochondrial sequence data. (XLS) [file pone.0047881.s002.xls]

## Sheet: supp. table 1
Supplemental Table 1 Nine diagnositic markers for mtDNA haplogroup Q1 and allelic states for individual 52 and rCRS
	MEC 052	reference rCRS
position	allele	allele
89	C	T
92	A	G
146	C	T
8964	T	C
14025	C	T
16144	C	T
16148	C	N
16265C	N	A
16343	N	A
